# Supplementary material for: Smart Design of Mitochondria-Targeted and ROS-Responsive CPI-613 Delivery Nanoplatform for Bioenergetic Pancreatic Cancer Therapy
Source: Nanomaterials (Basel). 2021 Oct 28;11(11):2875. doi: 10.3390/nano11112875 (PMC8617807; doi:10.3390/nano11112875)
Supplement: Supplementary file 1 [file nanomaterials-11-02875-s001.zip]

Archive with 1 entries (1 files):
- nanomaterials-1388820-supplementary.pdf
